# Supplementary material for: Mytilus galloprovincialis as a Biomarker for Personal Care Product (PCP) Ingredients and UV Filters (UVFs) in Tunisian Coastal Waters: Correlation with the Chemical Composition of Polluted Seawater
Source: Toxics. 2025 Oct 6;13(10):847. doi: 10.3390/toxics13100847 (PMC12567776; doi:10.3390/toxics13100847)
Supplement: Supplementary file 1 [file toxics-13-00847-s001.zip]

Archive with 1 entries (1 files):
- toxics-3879960-supplementary.pdf
